# Supplementary material for: Urgent-Start Peritoneal Dialysis and Hemodialysis in ESRD Patients: Complications and Outcomes
Source: PLoS One. 2016 Nov 8;11(11):e0166181. doi: 10.1371/journal.pone.0166181 (PMC5100934; doi:10.1371/journal.pone.0166181)
Supplement: S1 File — doi:10.5061/dryad.20h3k (XLS) [file pone.0166181.s001.xls]

## Sheet: Sheet1
dialysis	diabetes	Hypertension	Cardiac vascular disease	heartfailure	Malignancy	CCI	use of steroid	early referral	chronic glomerulonephritis	diabetic nephropathy	Na	K	pH	HCO3	BNP	Hb	Cr	Bun	Alb	prealb	Ca	corrected Ca	P	PTH	TC	TG	LDL	HDL	bacteremia	infectious complication	Dialysis-related complications requiring re-insertion	total complication	Cerebrovascular disease	status	month
1	0	1	0	0	0	2	0	0	0	1	141	4.9	7.245	14	602	47	2256	69	24.2	241.2	1.78	2.096	1.9	512	4.21	1.24	2.89	1.2	0	0	0	0	0	0	3.77
1	0	1	0	0	0	2	0	0	0	1	139	2.5	7.103	13.3	193	61	2094	41.2	25.3	213.4	2.01	2.304	1.5	499	6.2	2.4	4.2	1.34	0	0	0	0	0	1	6.7
1	0	1	0	1	0	3	0	1	1	0	139	6.3	7.229	16.4	1740	133	1238	42.8	28.5	236.8	1.75	1.98	2.04	201	5.43	1.01	2.33	2.48	0	0	0	0	0	0	34.97
1	0	0	0	0	0	2	0	1	1	0	139	5.4	7.372	19.7	247	30	1702.6	50.3	29.2	243.2	1.76	1.976	2.42	508	4.42	2.1	2.71	0.86	0	0	0	0	0	0	34.87
1	0	1	0	1	0	3	0	0	0	0	127	4	7.443	16.9	3810	85	1000	36.9	28.9	227.3	2.15	2.372	2.23	126	4.34	1.48	2.37	1.19	0	0	0	0	0	0	20.6
1	0	1	0	0	0	4	0	0	0	0	134	4.1	7.337	18.8	62.1	39	1671	30.8	34.8	357.9	1.55	1.654	2.04	1337	3.25	1.25	1.91	0.76	0	0	0	0	1	0	34.77
1	0	0	0	0	0	5	0	1	1	0	136	3.5	7.278	16.3	5	66	1402	33.8	36.3	270.9	1.55	1.624	2.79	724	2.74	1.44	1.66	0.59	0	0	0	0	0	0	34.57
1	0	1	0	1	0	3	0	1	1	0	142	5.6	7.342	16.3	822	62	1023	37.9	25	214.4	1.82	2.12	1.83	330	2.36	0.5	1.58	0.76	0	0	0	0	0	0	34.53
1	1	1	0	0	0	3	0	0	1	0	136	3.1	7.31	21.2	70.1	100	1527	41.3	42	260.1	2.4	2.36	0.71	47	6.14	5.31	3.11	1.18	0	0	0	0	0	1	10.8
1	0	1	0	1	0	2	0	0	0	0	143	4.6	7.346	21.4	359	69	1265	23.1	36.1	406.5	2.27	2.348	2.26	161	4.54	1.77	2.98	0.86	0	0	0	0	0	0	34.37
1	0	1	0	1	0	3	0	0	0	1	141	4.4	7.312	20.6	295	73	962.6	35	29	319.8	1.85	2.07	2.19	248	3.83	0.94	2.62	0.95	1	1	1	1	0	0	34.3
1	0	1	0	1	0	3	0	0	1	0	130	4	7.094	25.6	536	112	733	29.5	29.9	272.9	1.7	1.902	1.31	201	5.29	0.65	2.81	2.26	0	0	0	0	0	0	34.13
1	0	1	0	1	0	4	0	0	0	0	135	3.1	7.41	15.7	1640	51	1336	45.7	36.1	302.2	1.18	1.258	2.48	584	3.73	1.84	2.07	0.98	0	0	0	0	0	0	1
1	0	0	0	0	0	3	1	0	0	0	140	5.1	7.397	22.6	142	81	427	18.4	47.5	267.7	2.27	2.12	1.8	33	3.41	0.97	2.26	0.71	0	0	0	0	0	1	32.7
1	0	1	0	1	0	3	1	0	0	0	132	4.3	7.404	24.7	627	66	575	18.2	20.6	197.1	1.74	2.128	1.26	47	3.54	1.51	1.93	1.04	1	1	1	1	0	0	34.2
1	0	1	0	0	0	3	0	0	1	0	135	3.9	7.395	18.7	203	52	1762.2	52.5	30.8	286.5	1.5	1.684	3.53	484	2.86	1.53	1.43	0.81	0	0	0	0	0	0	33.63
1	1	0	1	1	0	5	1	1	0	0	136	4.4	7.305	18.5	259	61	627	27.4	26.7	115.2	1.92	2.186	2.33	131	3.36	1.07	1.96	0.72	0	0	0	0	0	0	33.6
1	1	1	1	1	0	5	0	0	1	0	131	4.6	7.168	14.9	3340	92	449	26	32.4	34.5	2.01	2.162	1.54	470	5.07	2.29	2.87	1.19	0	0	1	1	1	0	33.5
1	0	1	0	1	0	5	1	1	0	0	140	3.1	7.403	27.4	419	85	623.3	33	36.5	348.8	2.03	2.1	1.86	75	5.72	2.15	3.48	1.32	0	0	0	0	0	1	32.43
1	1	1	0	1	0	5	0	1	1	0	132	6.2	7.416	23	601	70	867	46.3	32.9	223.9	1.76	1.902	1.96	589	3.4	1.19	1.31	1.65	0	0	1	1	0	0	1.17
1	0	1	0	1	0	4	0	0	0	1	140	5	7.222	12.6	2420	65	691.1	28	33.7	398.3	1.95	2.076	2.24	310	5.02	2.62	3.23	1.04	0	0	1	1	0	0	2.93
1	0	1	0	1	0	3	1	1	1	0	143	4.5	7.281	14.7	1620	76	1520	42.8	29.8	364.1	1.53	1.734	2.7	331	5.25	1.88	3.76	0.77	0	0	1	1	0	0	30.57
1	0	1	0	0	0	4	0	1	1	0	146	3.8	7.38	19.8	965	100	643.8	21	42.2	228.6	2.29	2.246	1.85	29	5.15	1.44	3.64	1.19	0	0	0	0	0	0	30
1	1	1	0	0	0	4	0	0	0	0	153	3.2	7.391	26.8	385	99	869.6	45.5	37.1	302.4	2.06	2.118	1.96	396	4.43	0.95	2.85	1.11	0	0	1	1	1	0	7.2
1	0	0	0	0	0	2	0	0	0	0	132	5.1	7.358	20.9	415	74	605	43	39.4	410	2.04	2.052	3.11	481	5.56	1.94	3.61	0.95	0	0	0	0	0	0	29.97
1	0	1	1	1	0	4	0	0	1	0	136	3.2	7.386	34	207	91	697.7	29.3	33	248.4	2	2.14	1.77	633	7.26	2.06	4.94	1.2	0	0	1	1	0	0	29.63
1	0	0	0	1	0	4	0	1	1	0	140	4.4	7.369	14.5	1900	41	1538	50.7	28.6	217	2	2.228	2.2	1633	4.31	0.58	2.72	1.15	0	0	0	0	0	0	25.7
1	0	1	1	1	0	4	0	1	1	0	142	3.8	7.338	20	430	67	791.6	31.9	29.8	193.5	1.87	2.074	2.9	1613	6.28	1.45	4.01	1.73	0	0	0	0	0	0	29.4
1	1	1	1	1	0	6	0	1	0	1	147	3.4	7.328	27.4	2540	71	446.6	13.1	22.5	83.1	1.87	2.22	1.04	124	4.81	1.38	2.88	1.39	1	1	1	1	0	1	7.6
1	0	0	0	1	0	4	1	1	0	0	136	3	7.416	30.5	3450	70	713.3	16.4	26.6	287.6	1.87	2.138	1.62	288	6.22	3.38	3.27	1.74	0	0	0	0	0	0	14.17
1	0	1	0	0	0	2	0	1	1	0	139	2.5	7.455	22.4	427	70	726	31.6	36.1	255	1.37	1.448	2.53	963	3.43	0.99	2.02	0.92	0	0	0	0	1	0	28.27
1	1	0	1	1	1	9	0	1	0	1	147	4.3	7.348	19	496	97	466.1	35.4	33.2	223	2.04	2.176	1.04	160	2.72	1.63	1.11	0.88	1	0	0	0	0	1	20.9
1	0	0	0	0	0	2	0	1	1	0	137	5.8	7.315	18	141	58	1651	42.8	43.6	389.4	1.48	1.408	4.12	547	4.1	1.66	2.79	0.88	0	0	0	0	0	0	27.9
1	0	1	0	1	0	5	1	1	0	1	124	4.8	7.384	19.6	800	86	406.1	14.7	24	236.4	1.95	2.27	1.02	57	2.69	2.36	0.84	0.87	1	0	0	0	1	0	25.13
1	1	1	0	1	0	6	0	1	0	1	141	4.6	7.309	24.1	951	79	932.1	19.6	23.1	278.6	1.88	2.218	1.82	130	4.75	1.43	3.64	0.8	0	0	0	0	0	0	1.43
1	0	1	0	1	0	4	0	1	1	0	137	4.7	7.284	18.5	3230	54	474.4	23.3	31	220.3	1.78	1.96	1.55	210	5.62	2.11	3.56	1	0	0	0	0	0	0	26.93
1	0	0	0	0	0	2	0	0	0	0	139	4.1	7.359	17	274	54	1317.1	35.3	36.9	319.3	1.53	1.592	3.66	399	3.26	1.52	2.01	0.67	0	0	0	0	0	0	1.67
1	0	1	0	1	0	3	0	1	1	0	140	3.8	7.341	17.3	3800	98	1245.6	36.5	28.6	391.4	2.16	2.388	1.8	149	5.14	2.27	2.97	1.4	0	0	0	0	0	0	12.4
1	0	1	0	0	0	2	0	0	1	0	141	4.4	7.391	24	155	125	680.7	11.5	27.6	405.3	2.87	3.118	1.81	245	6.28	4.11	3.72	0.81	0	0	0	0	0	0	21.97
1	0	1	0	0	0	3	0	0	1	0	135	3.3	7.449	27.2	166	55	805.7	12.2	35.6	418.5	2.14	2.228	1.62	220	3.51	1.65	2	0.79	0	0	0	0	0	0	1.17
1	0	1	0	0	0	3	1	1	0	0	138	5.6	7.341	22	335	68	573.6	25.8	32.2	222.7	2.14	2.296	1.66	107	3.52	0.62	2.37	1.15	0	0	0	0	0	0	26.03
1	0	1	0	1	0	3	0	1	0	0	136	4.7	7.352	21.1	4670	59	833.9	33	35.9	213.3	1.63	1.712	3.05	403	6.04	1.57	4.23	0.92	0	0	0	0	0	0	25.47
1	0	1	0	0	1	5	0	1	0	0	131	4.6	7.33	23.5	5	91	849.1	21.5	40.2	334	2.03	2.026	1.29	151	3.38	0.81	2	1.02	0	0	0	0	0	0	24.63
1	1	1	0	1	0	5	0	0	1	0	138	4.4	7.356	22.9	1400	91	1042	22.7	20.8	240.8	1.98	2.364	2.15	481	8.04	2.45	6.34	1.24	0	0	1	1	1	1	23.07
1	1	1	0	1	0	5	0	1	0	1	133	3.4	7.358	25.1	2490	84	500.2	21.1	22.5	206.8	1.9	2.25	1.61	88	6.98	1.76	4.42	1.26	0	0	0	0	0	0	22.4
1	1	1	0	0	1	6	1	1	1	0	143	4	7.377	21.1	1520	100	504	29.2	44.6	298.4	2.14	2.048	1.39	192	4.84	2.05	3.01	1.08	0	0	0	0	0	0	23.63
1	0	0	0	1	0	4	1	1	1	0	139	5.8	7.354	14.9	870	49	493.1	30.1	19.8	64.3	1.56	1.964	2.68	167	6.52	2.64	3.86	0.99	1	1	1	1	0	0	15
1	0	0	0	0	0	3	0	0	0	0	140	3.7	7.413	24.9	1310	78	1049	48.5	29.5	154	2	2.21	3.43	469	3.84	1.01	1.82	1.28	0	0	0	0	0	0	23.47
1	1	1	0	1	0	5	0	1	0	1	139	3.5	7.407	21.7	3380	64	943	24	35.1	249.8	2.23	2.328	1.24	35	7.4	1.16	4.87	1.97	0	0	0	0	0	0	1.2
1	0	0	0	0	0	2	0	0	1	0	139	6.1	7.4	19.6	511	50	1128	42.3	27.6	313.4	1.51	1.758	1.76	1031	3.02	0.59	1.39	1.13	0	0	0	0	0	0	22.77
1	0	0	0	0	0	2	0	1	1	0	137	4.9	7.368	18.7	639	57	1571	52.2	39.4	302.2	1.5	1.512	2.75	355	4.53	2.28	2.83	0.88	0	0	0	0	0	0	22.63
1	0	0	0	0	0	2	0	0	0	0	136	4.8	7.428	26.6	642	87	1684	44.4	30.5	366.5	1.96	2.15	2.57	444	5.76	2.54	2.84	1.79	0	0	0	0	0	0	3.7
1	1	1	0	0	0	3	1	1	1	0	138	4.2	7.274	16	241	74	933	33.8	21.7	241.9	1.82	2.186	2.39	386	5.78	1.51	3.8	1.5	0	0	0	0	0	0	21.9
1	0	1	0	1	0	3	0	1	1	0	136	3.7	7.475	22.9	957	66	543.3	25.5	21.7	178.7	1.53	1.896	1.21	299	4.7	2.78	2.45	0.75	0	0	0	0	0	0	21.7
1	0	1	0	0	0	3	0	0	1	0	130	4.1	7.404	22.9	194	61	776	22.9	31.4	284.7	1.55	1.722	2.92	301	3.17	1.74	1.37	0.79	0	0	0	0	0	0	1.13
1	0	1	0	0	0	3	0	1	1	0	136	3.7	7.325	18.7	929	53	894	37.5	29.4	234	1.95	2.162	1.68	435	5.88	1.81	3.44	1.14	0	0	0	0	0	0	20.77
1	0	1	0	1	0	5	0	1	1	0	140	4.2	7.322	16.7	472	80	494	21.6	31.4	248.6	1.82	1.992	1.67	307	3.15	0.8	1.65	1.04	0	0	0	0	0	0	20.27
1	0	1	0	1	0	5	0	1	1	0	139	4.2	7.217	23.4	1643	97	421.2	20.4	28.6	157.2	1.94	2.168	1.72	306	3.05	0.82	0.91	1.5	0	0	0	0	0	0	1.03
1	0	1	0	0	0	2	0	0	0	0	143	2.8	7.308	20	56	79	1116	37.1	45.8	287.6	1.47	1.354	2.34	860	5.37	1.35	3.14	1.48	0	0	0	0	0	0	1.47
1	1	1	0	1	0	2	0	1	0	1	132	4.4	7.354	17.8	860	83	1119	22.1	25.8	244.2	1.79	2.074	1.61	283	3.83	0.61	1.74	1.8	0	0	0	0	0	0	18.4
1	0	1	0	0	0	3	0	1	1	0	138	4.6	7.388	23.2	315	56	737.4	15.5	36.7	306.5	2.18	2.246	1.81	394	4.93	1.32	2.99	1.19	1	1	1	1	0	0	17.97
1	0	1	0	0	0	7	0	0	0	0	138	4	7.37	24.4	777	48	998.2	16.3	37.4	328.8	1.84	1.892	2.28	623	5.03	1.51	2.46	1.53	0	0	0	0	0	0	17.6
1	1	1	0	0	0	3	0	1	1	0	120	4.8	7.312	17.8	75	88	458.2	23.1	27.2	163.2	2.45	2.706	1.34	9	3.36	1.91	1.5	0.81	0	0	1	1	0	0	1
1	1	1	0	1	1	7	0	1	0	0	129	4.2	7.205	12.3	349	180	968	51.7	38.4	203.6	2	2.032	3.85	349	3.07	2	1.47	0.57	1	1	1	1	0	0	17.37
1	0	1	0	0	0	5	0	1	0	0	130	2.9	7.382	22.7	476	67	985	13	30.1	313.4	2.07	2.268	1.95	162	7.53	1.37	5.26	1.31	1	1	1	1	0	0	1.1
1	1	1	0	1	1	4	0	0	1	0	132	5.1	7.398	25.1	924	98	641	15	39.4	223.6	2.06	2.072	1.27	67	4.53	1.1	2.3	1.56	0	0	1	1	1	0	2.43
1	1	1	0	1	0	3	0	1	0	1	145	4.2	7.374	24.5	2670	82	434	8.8	18.3	177.1	1.83	2.264	1.4	89	4.25	0.68	2.6	1.33	0	0	0	0	0	0	3.47
1	1	1	0	0	0	2	0	1	0	1	141	6	7.339	27	2252	66	502.1	19.1	20	220.3	1.89	2.29	1.76	78	5.33	0.81	3.33	1.49	0	0	0	0	0	0	1.5
1	0	1	0	1	0	2	0	0	1	0	135	4.3	7.438	26.2	1023	84	957.9	38.7	29.8	192.6	2.1	2.304	2.1	130	7.5	1.51	5.45	1.4	0	0	0	0	0	0	0.97
1	0	0	0	0	0	3	1	1	0	0	131	3.7	7.304	17.2	30	100	478.7	42.4	18.4	245.7	1.74	2.172	1.53	30	8.3	3.65	5.04	1.28	1	1	1	1	0	1	2.97
1	0	1	0	1	0	2	0	0	0	1	136	4.1	7.463	18.4	5018	44	1170	30.8	29.6	242.8	2.25	2.458	3.5	188	4.62	1.43	2.57	1.11	0	0	1	1	0	0	1.2
1	0	1	0	0	0	5	1	1	1	0	138	5.1	7.316	19	189	81	1011	26.9	34.5	217.1	1.84	1.95	3.04	620	4.01	4.82	1.76	0.15	0	0	0	0	0	0	1.73
1	1	1	1	0	0	2	0	1	1	0	141	3.4	7.278	12	383	68	826.9	25.9	31.3	186.1	2.1	2.274	2.59	269	5.9	2.33	3.65	1.12	0	0	0	0	1	0	1.63
1	0	0	0	0	0	2	1	1	1	0	130	4.5	7.243	15.2	88	57	2586	45.4	43.9	474.2	1.56	1.482	3.95	1021	4.81	1.59	3.23	0.73	0	0	0	0	0	0	1.07
1	0	0	0	0	0	2	0	0	1	0	137	3.6	7.318	21.3	208	74	709	20.9	31.7	155.2	1.21	1.376	1.22	208	3.4	1	1.95	1.01	1	1	1	1	0	0	10.2
1	0	0	0	0	0	2	1	1	1	0	138	5	7.339	25.8	176	80	976	33.5	35.4	398	1.79	1.882	1.71	495	6.46	2.56	4.54	0.97	0	0	0	0	0	0	13.67
1	0	1	1	0	0	3	1	1	1	0	141	4.2	7.356	20.4	28	98	425.8	21.4	20.6	221.4	1.76	2.148	1.62	117	15.28	3.82	11.24	2.53	0	0	1	1	0	0	3.97
1	0	0	0	0	0	3	1	1	0	0	138	4.8	7.349	22.2	31	73	646.4	25.7	23.9	256.4	1.6	1.922	2.17	311	8.55	3.81	5.48	1.04	0	0	0	0	0	0	12
1	0	1	0	0	0	2	0	0	1	0	140	3.5	7.412	28.6	448	67	695	20.3	30.8	23.3	2.12	2.304	1.61	63	2.93	1.06	1.45	1.06	0	0	0	0	0	0	1.97
1	0	0	0	1	0	3	0	0	0	0	136	4.5	7.419	23.1	1654	73	1116.2	29.8	35.1	330.8	1.88	1.978	2.62	402	5.86	2.09	5.86	1.18	0	0	0	0	0	0	2.17
1	0	0	0	1	0	4	1	0	0	0	142	3.9	7.294	20.2	811	61	954.5	38	34	168.4	1.88	2	2.12	1737	3.92	0.75	2.09	1.2	0	0	0	0	0	0	13.77
1	0	1	0	0	0	2	0	0	0	0	135	4.3	7.344	22.8	154	90	1040.1	24	34.6	274.8	2.15	2.258	2.21	81	5.23	1.82	3.05	1.09	0	0	0	0	0	0	13.2
0	1	0	0	0	0	4	0	0	0	1	136	5	7.33	17.2	672	79	712.3	26.7	26.3	231.3	2.01	2.284	1.65	211	5.21	2.1	3.2	1.5	0	0	0	0	0	0	36.4
0	1	1	1	1	0	5	0	1	0	1	135	6.4	7.329	15.1	1570	81	685.1	36.2	25.3	220.3	1.49	1.784	2.62	326	3.11	0.72	1.5	1.51	0	0	0	0	0	0	36.4
0	1	1	0	0	0	6	0	1	0	1	136	3.1	7.275	14	110	89	513.6	11.8	34.6	403.6	2.14	2.248	1.26	54.3	6.42	3.93	3.62	0.75	0	0	0	0	0	0	10.1333
0	1	1	0	0	0	3	0	1	1	0	140	3.5	7.412	32.1	461	107	678.5	14.9	40	282.2	2.19	2.19	1.81	135	5.51	0.89	3.19	1.6	0	0	0	0	0	0	35.7
0	1	1	1	1	0	5	0	1	1	0	136	3	7.281	16.5	152	48	531	21.4	30.5	315.7	1.54	1.73	2.1	249	4.36	1.88	2.14	1.29	0	0	0	0	0	1	24.7
0	1	1	1	1	1	9	0	1	1	0	142	3.2	7.396	30.2	917	81	672.4	30.1	27.6	169.9	1.47	1.718	1.76	551	2.7	0.85	1.22	1.14	0	0	0	0	0	1	20.2333
0	0	0	0	0	0	5	0	0	1	0	136	3.5	7.323	19.5	5	77	873.6	28.2	36.3	270.9	1.55	1.624	2.79	724	2.74	1.44	1.66	0.59	0	0	0	0	0	0	34.5333
0	0	0	0	1	0	3	0	0	0	0	139	4.3	7.312	20.6	295	73	962.6	35	29	319.8	1.85	2.07	2.19	248	3.83	0.94	2.62	0.95	0	0	0	0	0	0	15.8333
0	0	0	0	0	0	0	0	0	0	0	141	5.3	7.214	26.2	398	54	988.8	29.1	34.3	370.9	2.04	2.154	2.04	214	5.13	2.81	3.31	0.83	0	0	0	0	0	0	34.1333
0	0	0	0	0	0	3	0	0	0	0	141	4.7	7.219	21.4	391	78	643.1	19.3	48	242.3	1.99	1.83	1.79	578	4.42	1.07	2.61	1.49	0	0	0	0	0	0	33.4333
0	0	1	1	0	0	3	0	1	0	0	144	4.8	7.073	12	60.9	129	735.2	31.2	37	272.5	1.22	1.28	1.83	583	2.51	1.08	1.17	0.89	0	0	0	0	0	0	33.3667
0	1	1	1	1	0	7	0	0	0	1	133	3.9	7.348	27.1	3130	95	463	21.2	27.9	201.4	1.89	2.132	2.06	366.2	4.67	1.3	2.65	1.42	0	0	0	0	0	0	33.0333
0	1	1	1	1	0	3	0	1	0	0	138	4.1	7.283	16.6	1950	100	852	23.7	36.6	203.7	1.62	1.688	2.2	2035	5.51	1.61	3.51	1.23	0	0	0	0	0	0	33.0333
0	1	1	1	1	0	6	0	0	0	1	139	3.2	7.381	28	776	101	803.2	21.1	30.5	279.8	2.02	2.21	2.15	84.6	3.76	1.2	2.48	0.92	0	0	0	0	0	0	32.9667
0	1	1	1	1	0	7	0	1	0	1	140	5.2	7.336	24.4	1420	111	634.4	20.3	30.8	250.1	2.05	2.234	1.44	78	5.06	0.77	2.6	2.29	0	0	0	0	0	0	32.9
0	1	1	0	0	0	4	0	1	0	1	140	4.9	7.346	17.8	258	91	608.4	24	31.3	244.3	2.06	2.234	1.65	216	4.23	1.34	3.31	1.35	0	0	0	0	0	0	32.8
0	1	0	0	0	0	6	0	1	0	0	144	5.3	7.3	19	206	75	1086.6	26.9	31.5	245.4	1.65	1.82	2.12	255	2.76	0.81	1.56	0.92	0	0	0	0	0	0	32.7333
0	0	1	0	0	0	2	0	1	1	0	138	4.8	7.345	18.2	91.2	86	989.8	23.8	38.1	260.4	1.95	1.988	2.35	861	3.38	1.35	1.92	0.89	0	0	0	0	0	0	32.5667
0	0	1	0	0	0	3	1	1	0	0	142	4.2	7.364	26.5	13.7	103	912.5	48.1	40.1	369.8	2.06	2.058	1.52	239	4.27	0.57	2.7	1.34	0	0	0	0	0	0	32.5333
0	1	1	1	1	0	6	0	0	0	1	135	5	7.289	17.3	129	60	1432.5	29.2	33.3	315	1.9	2.034	3.63	749	7.53	2.51	5.88	0.71	0	0	0	0	0	0	32.4667
0	0	1	1	0	0	5	1	1	0	0	143	5	7.37	22.8	1550	86	871	22.9	27.2	379.4	1.82	2.076	2.65	539	8.75	4.18	5.68	1.45	0	0	0	0	0	0	31.8
0	0	1	0	0	0	2	0	0	1	0	140	4.2	7.321	18.3	39.2	101	752.1	26.4	33.7	335.2	1.82	1.946	1.69	347	4.5	1.33	2.86	1.03	0	0	0	0	0	0	6.43333
0	0	1	0	0	0	3	0	0	1	0	134	4.4	7.357	17.6	841	59	925	41.7	29.3	266	1.55	1.764	2.88	917	3.84	0.42	2.09	1.6	0	0	0	0	0	0	30.8
0	0	1	0	0	0	2	0	1	1	0	141	4.5	7.294	18.3	211	95	754	19.2	37.3	431.3	2.21	2.264	1.91	192	3.99	2.17	2.36	0.82	0	0	0	0	0	0	30.6333
0	0	0	0	0	0	2	0	0	1	0	140	4.5	7.351	17.9	318	93	724.2	29.2	31.2	324.3	1.9	2.076	2.01	234	5.23	1.28	3.32	1.01	0	0	0	0	0	0	30.6
0	0	1	0	0	0	2	0	0	1	0	141	4.8	7.367	21	342	92	1742.9	32.2	40.4	430.2	2.07	2.062	3.24	351.4	3.4	3.17	1.73	0.61	0	0	0	0	0	0	6.4
0	0	0	0	0	0	2	0	0	0	0	132	5.1	7.358	20.7	415	74	1440	29.9	39.4	410	2.04	2.052	3.11	481	5.56	1.94	3.61	0.95	0	0	0	0	0	0	29.7667
0	0	0	0	1	0	3	0	1	1	0	130	4.4	7.436	25.9	1900	41	879.4	24	28.6	217	2	2.228	2.2	1633	4.31	0.58	2.72	1.15	0	0	0	0	0	0	29.4667
0	0	1	1	1	0	4	0	1	0	0	142	3.8	7.338	20	430	67	791.6	31.9	29.8	193.5	1.87	2.074	2.9	1613	6.28	1.45	4.01	1.73	0	0	0	0	0	0	29.2667
0	0	1	0	0	0	2	0	1	1	0	142	5.1	7.37	22.7	97.2	66	928.2	34.7	44.5	436.8	2.24	2.15	2.15	200	4.39	1.02	2.75	1.4	0	0	0	0	0	0	29.2
0	1	1	1	1	0	5	0	0	0	1	144	4.8	7.353	19.7	3140	80	739	23.1	29.2	281.7	1.63	1.846	1.52	237	4.53	0.93	3.01	1.27	0	0	0	0	0	0	29.2
0	1	1	1	1	0	6	0	0	0	1	135	4.7	7.345	21.1	316	122	674.2	20.5	32	421.7	1.97	2.13	2.29	300	5.08	4.75	3.32	0.8	0	0	0	0	0	0	28.6
0	1	1	1	1	0	5	0	0	0	0	140	5.1	7.34	21.2	2580	100	611.5	23.2	39.1	340.8	2.26	2.278	2.01	314	5.06	1.02	3.71	0.83	0	1	1	1	0	0	28.5667
0	0	1	0	0	0	3	0	1	0	0	141	4.5	7.37	19.3	85.6	77	819	32.7	34.3	262.5	1.75	1.864	2.56	449	3.74	0.76	2.12	1.24	0	0	0	0	0	0	28.3
0	0	0	0	0	0	2	1	1	1	0	137	5.8	7.315	18	141	58	1651	42.8	43.6	389.4	1.48	1.408	4.12	547	4.1	1.66	2.79	0.88	0	0	0	0	0	0	15.4667
0	0	1	0	0	0	4	1	1	0	0	137	4.3	7.321	17.6	131	53	886	31.1	28.1	383.4	1.97	2.208	1.75	63.6	3.37	0.6	1.52	1.66	0	0	0	1	0	0	27.8333
0	0	0	1	1	0	4	0	1	0	0	133	3.4	7.339	18.8	255	53	909.9	22.1	34	277	1	1.12	2.53	239	4.87	3.75	2.43	0.68	0	0	0	0	0	0	27.8
0	0	0	0	0	0	2	0	0	0	0	140	3.7	7.349	23.2	431	74	972	20	24.8	301.4	1.94	2.244	2.18	393	6.29	1.7	3.99	1.58	0	0	0	0	0	0	8.16667
0	0	1	0	0	0	3	0	1	0	0	120	3.9	7.343	20.5	517	95	829	31.5	24.2	217.5	1.83	2.146	1.8	285	5.02	1.29	2.75	1.89	0	0	0	0	0	1	6.96667
0	1	0	0	0	0	6	0	1	0	1	139	3	7.38	24.1	322	79	477	21.6	18.9	153.9	2.12	2.542	2.48	247	4.77	0.7	2.24	1.84	0	0	0	0	1	1	7.33333
0	0	0	0	0	0	2	0	0	1	0	141	3.8	7.308	20.2	45.1	78	806.6	41.2	42.8	313.8	1.95	1.894	2.52	676	2.61	0.81	1.23	1.02	0	0	0	0	0	0	1.13333
0	0	1	1	1	0	5	0	1	1	0	137	4.7	7.284	18.5	1280	54	470.9	23.3	32.8	253	1.78	1.924	1.55	210	5.62	2.11	3.56	1	0	0	0	1	1	0	26.6333
0	0	1	0	1	0	6	0	1	0	0	139	3.8	7.39	28	156	61	740	29.1	36.3	229.2	2.1	2.174	1.41	56.4	3.56	0.83	1.76	1.36	1	0	0	0	1	0	27.8333
0	0	1	0	0	0	3	1	1	1	0	135	4.9	7.36	20.9	1080	94	938	36.3	35.5	322.2	1.41	1.5	3.26	269	4.5	1.4	3.23	0.74	0	0	0	0	0	0	26.4333
0	0	1	0	0	0	2	0	0	0	0	144	5.5	7.28	16.5	155	80	864	30.7	40.6	488.3	2.16	2.148	2.51	559	4.11	1.69	2.32	1.1	0	0	0	0	0	0	25.4333
0	0	1	1	1	0	3	0	0	1	0	141	4	7.338	23.5	1540	77	559.9	20.5	33.8	262.3	2.15	2.274	1	59.2	5.14	2.4	3.38	0.92	0	0	0	0	0	0	25.3333
0	1	1	1	0	0	7	0	0	1	0	138	5.2	7.17	17.2	913	96	963.5	48.9	40.2	397.5	2.27	2.266	2.83	402	7.23	1.7	4.8	1.17	0	0	0	0	1	0	25.0667
0	1	1	1	0	0	3	0	0	1	0	142	5	7.342	21.1	330	70	904.2	40.6	38.3	353.3	1.81	1.844	2.28	247	4.8	1.12	2.82	1.47	0	0	0	0	0	0	24.7333
0	0	1	0	0	0	2	0	1	0	0	136	4.3	7.354	23.8	195	67	1303	36.3	31.5	337.5	1.77	1.94	2.59	415	3.34	0.65	1.65	1.24	0	0	0	0	0	0	24.5667
0	1	1	1	0	0	3	0	0	0	0	135	4.5	7.37	25.8	47.4	88	824	29	34	343.5	2.03	2.15	2.35	99.6	2.35	5.59	3.3	0.96	0	0	0	0	0	0	24.5
0	0	1	0	0	0	3	1	1	0	0	130	3.6	7.49	28.1	84.3	93	733	37.9	38.8	318.1	2.59	2.614	2.19	28.5	5.31	1.86	2.57	1.5	0	0	0	0	0	0	24.1667
0	0	1	0	1	0	4	1	1	0	0	136	6.1	7.042	17.4	522	116	669.7	41.9	27.6	347.8	2.18	2.428	1.79	208	3.9	1.11	1.83	1.56	0	0	0	0	0	0	24.0333
0	0	1	0	0	1	4	0	1	1	0	131	4.6	7.382	23	5	105	896	34	40	334	2.03	2.03	1.29	151	3.38	0.81	2	1.02	0	0	0	0	0	0	17.7667
0	1	1	0	0	0	4	0	0	0	1	148	3.6	7.335	23.8	21	85	928	28.5	33.9	315.6	1.62	1.742	2.05	288	5.33	3.47	3.1	0.74	0	0	0	0	0	1	1.8
0	0	1	1	1	0	4	0	1	0	0	139	4.9	7.264	16.1	4200	51	827	42.3	28.9	285.6	1.4	1.622	2.02	197	4.08	0.85	2.4	1.45	0	0	0	0	0	0	23.6
0	0	1	0	0	0	2	0	1	0	0	146	4.4	7.327	27.8	99.4	85	457.1	17.5	37.2	275.6	1.75	1.806	1.89	11	5.18	1.57	3.01	1.39	0	0	0	0	0	0	23.0667
0	1	1	0	0	0	3	0	1	1	0	143	3	7.366	21.7	333	82	1079	28.5	27.3	165.5	1.94	2.194	2.36	455	4.91	3.66	2.04	0.95	0	0	0	0	0	1	8.8
0	0	1	0	0	0	2	0	1	1	0	132	4.4	7.373	27.6	95.1	91	613	12.7	29.1	265.7	2.05	2.268	1.64	512	4.7	1.95	3	0.73	0	0	0	0	0	0	4.6
0	1	1	0	1	0	4	0	1	0	1	140	4.4	7.358	24.7	1160	94	500.2	21.1	23.1	126.1	1.9	2.238	1.61	87.8	6.98	1.76	4.42	1.26	0	0	0	0	0	1	22.9
0	0	1	0	0	0	3	0	1	1	0	136	5.4	7.179	15.1	135	95	1091.2	39.3	23.6	301.4	1.8	2.128	2.22	357	4.39	1.64	2.01	1.12	0	0	0	0	1	1	22.9
0	0	1	0	0	0	2	0	1	1	0	145	3	7.382	28.7	403	65	1090.2	24	36.6	321.1	1.4	1.468	2.52	790	5.1	0.9	2.96	1.83	0	0	0	0	0	0	22.7333
0	0	1	0	0	0	2	0	1	0	0	143	4.4	7.445	27	245	105	606.2	18.4	28.6	345.3	1.73	1.958	2.74	137	6.11	1.06	2.02	3.55	0	0	0	0	0	1	10.8667
0	0	0	0	0	0	2	0	1	0	0	146	4.6	7.313	21.5	184	76	683.1	26.9	35.9	310.8	2	2.082	1.73	398	3.81	1.26	2.1	1.34	0	0	0	0	0	0	4.13333
0	0	1	0	0	0	2	0	1	0	0	147	5.1	7.29	24	787	99	765.6	32.6	29.8	293.5	1.96	2.164	1.79	514	4.79	0.76	2.87	1.62	0	0	0	0	0	0	22.6333
0	0	0	0	0	0	2	1	1	0	0	141	5.5	7.322	20.1	582	73	843.6	27.3	35.7	319.3	1.57	1.656	2.04	318	5.26	1.64	3.06	1.8	0	0	0	0	0	0	22.3
0	0	0	0	0	0	2	0	1	1	0	137	4.9	7.355	17.3	639	57	1465	52.2	39.4	303	1.5	1.512	2.75	355	4.53	2.28	2.83	0.83	0	0	0	0	0	1	7.3
0	0	0	0	0	0	2	0	0	0	0	142	5.2	7.427	26.6	642	87	1634.8	36.5	30.5	366.5	1.96	2.15	2.57	444	5.76	2.54	2.84	1.79	0	0	0	0	0	0	3.4
0	0	0	0	0	0	3	1	1	1	0	143	4.2	7.302	26.2	42.9	99	789.8	19.3	30.9	392.6	2.09	2.272	1.38	215	4.1	1.01	2.18	1.77	0	0	0	0	0	0	6.26667
0	0	0	0	1	0	4	0	0	1	0	136	3.7	7.38	24.3	957	66	665.8	24.9	21.7	178.7	1.53	1.896	1.21	321	4.7	2.78	2.45	0.75	0	0	0	0	0	0	21.5333
0	0	1	0	0	0	2	0	0	1	0	123	4.6	7.339	17.4	189	77	667.2	47.1	37.3	366.5	1.41	1.464	3.5	1145	3.59	0.28	1.97	1.4	0	0	0	0	0	0	21.2
0	1	1	0	0	0	5	0	0	0	1	140	4.4	7.28	17.4	121	74	601	31.7	27.5	273.7	1.85	2.1	1.8	363	4.17	0.65	1.8	1.89	0	0	0	0	0	0	21.0333
0	0	1	0	0	0	2	0	0	0	0	142	4.3	7.303	16.5	210	67	804	24.8	35.9	278.6	1.02	1.102	1.91	497	4.21	1.21	2.29	1.17	0	0	0	0	0	0	20.9667
0	0	0	0	0	0	2	0	1	1	0	136	3.7	7.325	18.7	929	53	894	37.5	29.4	234	1.95	2.162	1.68	435	5.88	1.81	3.44	1.14	0	0	0	0	0	0	8.16667
0	0	1	0	0	0	3	1	1	0	0	145	5.5	7.351	19.9	2201	96	855.9	28.9	37.6	326	2.03	2.078	1.65	184	6.11	2.37	4.12	1.09	0	1	0	1	0	0	19.7333
0	1	0	0	0	0	5	0	0	0	1	142	5.1	7.205	15.9	533	96	951	15.9	31.8	327.1	1.82	1.984	2.21	117	6.15	0.37	3.46	1.09	0	0	0	0	1	0	19.5667
0	1	1	0	0	0	4	0	1	0	1	141	5	7.407	25.1	181	101	858.6	23.4	33.6	239.6	2.1	2.228	2.25	140	3.58	1.72	1.86	0.95	0	0	0	0	0	0	19.4667
0	0	1	0	0	0	2	0	0	0	0	143	4.3	7.343	22.7	146	85	986	25.8	44.7	463.4	1.77	1.676	2.4	329	4.37	1.82	2.58	1	0	0	0	0	0	0	18.9333
0	0	1	0	0	0	2	0	1	1	0	142	5.6	7.34	20.7	80	93	814.5	33.9	31.9	264.7	1.71	1.872	1.88	386	3.86	0.67	2.14	1.4	0	0	0	0	0	0	18.6667
0	1	1	0	0	0	5	0	0	0	1	134	3.6	7.319	22.6	327	60	859	35.3	29.9	267.6	2.03	2.232	2.35	104	8.18	2.18	5.63	0.99	1	0	0	0	1	0	3.6
0	0	1	0	0	0	2	0	1	1	0	142	4.1	7.313	22.7	32	94	962.1	28	41.1	501	2.1	2.078	2.04	475	4.61	0.91	2.48	1.79	0	0	0	0	0	0	18.0667
0	0	1	0	0	0	2	0	0	1	0	140	5	7.346	18	143	71	1179	24.5	33.7	318.6	2.07	2.196	2.44	245	4.02	1.15	2.38	1.15	0	0	0	0	0	0	17.6333
0	0	1	0	0	0	2	0	0	0	0	138	4.6	7.388	23.2	219	56	737	15.5	36.7	306.5	2.18	2.246	1.81	394	4.93	1.32	2.99	1.19	0	0	0	0	0	0	17.7333
0	0	1	0	0	0	2	0	0	1	0	140	4.5	7.304	23	67	79	786.3	31.1	41.3	469.1	2.07	2.044	1.59	194	3.97	1.15	2.26	1.08	0	0	0	0	0	0	17.1667
0	0	0	0	0	0	3	0	0	0	0	141	4.3	7.3	21.7	777	48	1188.4	21.2	37.4	328.8	1.84	1.892	2.28	623	5.03	1.51	2.46	1.53	0	0	0	0	0	0	17.1667
0	1	1	0	1	0	5	0	1	0	1	134	3.2	7.405	25	1172	92	1416.1	33.9	26.5	278.5	1.88	2.15	1.39	144	5.21	1.43	2.9	1.57	0	0	0	0	0	0	18
0	1	0	0	1	0	5	0	0	1	0	139	4.7	7.361	24.4	1575	114	749.2	29	34	320.9	2.21	2.33	1.94	342	7.07	2.08	4.91	0.97	0	0	0	0	0	0	15.7667
0	1	1	0	1	0	6	0	0	0	1	136	3.9	7.343	21.6	664	72	889	34.7	32	228.7	1.92	2.08	1.33	767	3.87	0.97	2.33	0.9	1	0	0	0	1	0	15.5
0	0	1	0	0	0	3	0	0	1	0	134	5.1	7.396	20.7	339	80	796.2	25.6	43	358	2.42	2.36	1.91	222	4.23	1.92	2.38	1.05	0	0	0	1	0	0	15.3333
0	0	0	0	0	0	3	0	0	0	0	144	4.4	7.386	26.2	331	68	1111	28.7	22.7	225.5	2.06	2.406	1.87	181	3.9	1.51	2.31	0.92	0	0	0	0	0	0	15
0	0	1	0	0	0	3	0	0	0	0	128	5	7.334	26	9	94	882.1	38.6	41.1	365.9	2.27	2.248	2.8	1079	3.1	0.83	1.7	1	0	0	0	0	0	0	13.9
0	0	1	0	0	0	3	0	0	0	0	137	4.6	7.361	21.7	639	74	742	35	34.5	163.1	2.07	2.18	2.48	280	4.8	1.58	2.51	1.24	0	0	0	0	0	1	2.66667
0	0	1	0	0	0	2	0	1	0	1	138	5.6	7.31	17.8	107	81	867	31.1	35.2	401.4	2.12	2.216	2.19	392.4	5.33	1.06	3.16	1.66	0	0	0	0	0	0	13.3333
0	0	0	0	0	0	3	0	1	0	0	139	4.9	7.305	21	34	82	685	23.7	37.1	272	1.66	1.718	1.43	511	4.45	0.63	2.74	1.35	0	0	0	0	0	0	13.2
0	0	1	0	0	0	3	1	0	0	0	135	5.9	7.349	25.9	569	91	959	28	29.8	143	1.98	2.184	2.27	192	3.9	1.33	2.14	0.92	0	0	0	0	0	1	13.0667
0	0	1	0	1	0	3	0	0	1	0	136	6	7.381	25.6	422	81	929.8	29.1	34.1	361.2	1.87	1.988	1.76	413	4.23	1.98	2.12	0.91	0	0	0	0	0	0	12.8667
0	1	1	0	0	0	4	0	1	0	1	135	5	7.281	18.3	1128	74	795	29.1	32.5	364.1	1.74	1.89	2.09	285.4	5.39	0.67	3.8	1.02	0	0	0	0	0	0	12.1333
